# Supplementary material for: Learning Transversus Abdominis Activation in Older Adults with Chronic Low Back Pain Using an Ultrasound-Based Wearable: A Randomized Controlled Pilot Study
Source: J Funct Morphol Kinesiol. 2025 Jan 1;10(1):14. doi: 10.3390/jfmk10010014 (PMC11755582; doi:10.3390/jfmk10010014)
Supplement: Supplementary file 1 [file jfmk-10-00014-s001.zip]

Archive with 1 entries (1 files):
- jfmk-3367554-supplementary.pdf
